# Supplementary material for: Fluorescence Spectroscopy of Low-Level Endogenous β-Adrenergic Receptor Expression at the Plasma Membrane of Differentiating Human iPSC-Derived Cardiomyocytes
Source: Int J Mol Sci. 2022 Sep 8;23(18):10405. doi: 10.3390/ijms231810405 (PMC9499492; doi:10.3390/ijms231810405)
Supplement: Supplementary file 1 [file ijms-23-10405-s001.zip]

Archive with 3 entries (3 files):
- 220909 Supplementary Materials_3rd revised MS_tracked changes.pdf
- Video S1.avi
- Video S2.avi
